# Supplementary material for: ATG5 Plays a Role in Toxoplasma gondii Replication and Egress Within Host Cells
Source: Transbound Emerg Dis. 2026 May 30;2026:4901030. doi: 10.1155/tbed/4901030 (PMC13239515; doi:10.1155/tbed/4901030)
Supplement: Supplementary file 1 — Supporting Information Table S1: Primer sets used in this study. [file TBED-2026-4901030-s001.xlsx]

## Sheet: Sheet1
Table S1. Primer sets used in this study.
Primer name	Primer sequence (5′-3′)	Proposes
shRNA-ATG5	ACCGGTGCGGTTGAGGCTCACTTTATGCTCGAGCATAAAGTGAGCCTCAACCGCTTTTTTGGATCC	RNAi
CDS-ATG5-F	CGGAATTCATGCATTATCCAATTGGTTTACTAT	overexpression
CDS-ATG5-R	CGGGATCCATCTGTTGGCTGCGGGATGATA
ATG5-qF	AAGCAACTCTGGATGGGATT	RT-qPCR
ATG5-qR	CAGCCACAGGACGAAACA
GAPDH-qF	GTCTCCTCTGACTTCAACAGCG	RT-qPCR
GAPDH-qR	ACCACCCTGTTGCTGTAGCCAA
PINK1-qF	TGCCTCCAGACGTGAGACA	RT-qPCR
PINK1-qR	AGCCAGCCAACCATCTTATCTA
